# Supplementary material for: 5-methoxyresorcinol mitigates postmenopausal osteoporosis through regulation of the PI3K–AKT–GSK3β signaling pathway and ROS homeostasis
Source: Front Pharmacol. 2026 May 18;17:1734275. doi: 10.3389/fphar.2026.1734275 (PMC13222808; doi:10.3389/fphar.2026.1734275)
Supplement: Supplementary file 2 [file Supplementaryfile2.xlsx]

## Sheet: Table S1
Table S1. The potential targets of MR from SwissTargetPrediction database.
Number	Target Name
1	MAOB
2	CA7
3	CA12
4	CA9
5	CA1
6	CA2
7	CA14
8	DBH
9	PTPRC
10	PARP1
11	AOC3
12	EGFR
13	NQO2
14	CA13
15	NQO1
16	MB
17	TYR
18	ALPG
19	PLAA
20	ADRA2B
21	PTGS1
22	XDH
23	EP300
24	CA4
25	CYP1A2
26	BACE1
27	SQLE
28	TAAR1
29	ALDH5A1
30	ABAT
31	F2
32	COMT
33	KCNMA1
34	CDC25B
35	CDK5R1
36	CDK2
37	CDK9
38	DYRK1A
39	CA5B
40	CA5A
41	CHRNA4
42	HDAC6
43	HDAC2
44	HDAC1
45	CHRNA7
46	DAO
47	MAOA
48	HDAC3
49	HDAC8
50	GRIA2
51	FYN
52	CA6
53	CHRM1
54	PTPN1
55	ERN1
56	PIK3CD
57	PRKDC
58	PIK3CG
59	PIK3CA
60	NAT1
61	PTPN22
62	HSP90AA1
63	CLK1
64	DYRK1B
65	PIM1
66	PIM3
67	ALPL
68	LCK
69	ALOX5
70	MCL1
71	BCL2
72	ERBB2
73	IDO1
74	ACHE
75	HMGCR
76	IGF1R
77	CYP19A1
78	AURKB
79	SRC
80	PTK2
81	KDR
82	NOS1
83	MET
84	NEK2
85	CXCR1
86	ALK
87	NOS2
88	NOS3
89	AXL
90	DUSP1
91	TDP1
92	SRD5A1
93	TGM2
94	TERT
95	MTNR1B
96	HSD17B3
97	VCAM1
98	GABRB3
99	GABRB3
100	GABRA2
101	CDK5
102	CCNA1
103	CCNT1
104	CHRNB2
105	GABRG2
106	GABRG2
107	GABRB3
108	CCNA2
109	GABRA1
110	GABRA5
111	GABRG2

## Sheet: Table S2
Table S2. The potential targets of osteoporosis from Genecard database.
Number	Target Name
1	LRP5
2	COL1A1
3	SLC34A1
4	COL1A2
5	WNT1
6	VDR
7	PLS3
8	CALCR
9	NHERF1
10	CALCA
11	ESR1
12	TNFRSF11B
13	DKK1
14	IFITM5
15	BGLAP
16	DANCR
17	SRC
18	TNFSF11
19	WNT3A
20	PDLIM4
21	LOC126862586
22	LGR4
23	PGGHG
24	COPB2
25	IGF1
26	BMND8
27	RUNX2
28	CDK9
29	BMND7
30	CYP19A1
31	TGFB1
32	NOTCH2
33	IL6
34	SOST
35	CD36
36	SLC34A3
37	TNFRSF11A
38	SP7
39	CTSK
40	ESR2
41	PTH
42	MMP14
43	BMP2
44	TNF
45	NR3C1
46	MIR2861
47	GNAS
48	WRN
49	PTH1R
50	SATB2
51	SMS
52	ALB
53	IL1B
54	SPARC
55	LMNA
56	MTHFR
57	AR
58	PLOD1
59	APOE
60	GC
61	TERC
62	LRP6
63	PRKACA
64	CASR
65	CTNNB1
66	COL2A1
67	CYP27B1
68	TERT
69	F12
70	TP53
71	CRTAP
72	CBS
73	ACP5
74	ALPL
75	PRKAR1A
76	SPP1
77	LEP
78	SHBG
79	XYLT2
80	SGMS2
81	SLPI
82	GORAB
83	GNRH1
84	XIST
85	IL1A
86	SLC7A7
87	IGFBP3
88	STAT1
89	FGF23
90	EIF2AK3
91	CA2
92	WNT16
93	BMP6
94	CCDC170
95	FKBP10
96	PTHLH
97	CYP24A1
98	SMAD3
99	ALPP
100	CYP17A1
101	KL
102	SOX6
103	IFNG
104	SOX9
105	CYP3A4
106	LEPR
107	ENPP1
108	FZD4
109	PAX5
110	TGFBR1
111	CDX2
112	FSHR
113	IL1RN
114	FGFR2
115	SLC26A2
116	IL10
117	TCIRG1
118	FOS
119	SP1
120	AAAS
121	INS
122	AKT1
123	FDPS
124	PPARG
125	UGT2B17
126	GAS5
127	MIR133B
128	PTEN
129	HLA-DRB1
130	MMP2
131	ARHGEF3
132	MIR320A
133	NOG
134	ADIPOQ
135	IGF2
136	NOS3
137	MIR140
138	GBA1
139	SERPINF1
140	CFTR
141	MMP9
142	THSD7A
143	MIR21
144	HMGCR
145	TYROBP
146	TINF2
147	CXCR4
148	MIR4516
149	MEPE
150	MIR34C
151	CLCN7
152	MIR98
153	REPIN1
154	NPPB
155	MIR122
156	CNR2
157	BMP4
158	H19
159	CRP
160	MIR214
161	PIK3CA
162	P3H1
163	MEN1
164	LEPQTL1
165	CSF1
166	MMP1
167	KCNQ1OT1
168	GALNT3
169	HAMP
170	WLS
171	IL2
172	HDAC4
173	GH1
174	TUG1
175	TGFB2
176	SNHG1
177	LCT
178	BGN
179	AXIN2
180	CA8
181	IBSP
182	B3GAT3
183	P2RX7
184	TLR4
185	GNPTAB
186	PRKACB
187	WNT5A
188	AXIN1
189	FTCDNL1
190	RTEL1
191	MIR483
192	NOP10
193	ZBTB40
194	NOTCH1
195	HSD11B1
196	LDLR
197	NDP
198	MIR188
199	AHSG
200	CXCL8
201	MIR125A
202	SMAD9
203	SOD2-OT1
204	JUN
205	ACE
206	IGFBP1
207	STAT3
208	PRL
209	LINC-ROR
210	PLOD2
211	PTK2B
212	HLA-B
213	MIR335
214	TF
215	IL1R1
216	IFIH1
217	CD40LG
218	LOX
219	MIR550A1
220	TNFRSF1B
221	SIRT1
222	WNT3
223	FGF2
224	ALDH7A1
225	CST3
226	IGF1R
227	MIR133A1
228	MGP
229	CCL2
230	OXT
231	VKORC1
232	IL4
233	UBXN11
234	MAPK3
235	POSTN
236	CALB1
237	SBDS
238	IL11
239	PROP1
240	IGFBP4
241	INSL3
242	MARK3
243	HLA-DQA1
244	IL17A
245	GHRL
246	MIR29A
247	PRKACG
248	SERPINE1
249	MALAT1
250	SFRP1
251	RXRA
252	MIR100
253	PGR
254	RECQL4
255	UGT1A1
256	REN
257	MIR20A
258	GHR
259	MIR34A
260	RAP1A
261	FASLG
262	HSD11B2
263	TRPV4
264	CD40
265	FBN1
266	HSPA5
267	PYCR1
268	BANF1
269	FOSL1
270	EDN1
271	ANTXR2
272	COMT
273	LTA
274	NHP2
275	RETN
276	SMAD2
277	PHEX
278	SOD2
279	SPTBN1
280	PDE11A
281	IGFBP2
282	USP8
283	CNR1
284	MIR27A
285	MMP3
286	APOA1
287	MIR422A
288	FNDC5
289	MEF2C
290	EGF
291	IGFBP5
292	MIR328
293	ICAM1
294	ITLN1
295	PTGER4
296	SMAD7
297	NR5A1
298	ADRB3
299	MEG3
300	TRPV6
301	WNT10B
302	IAPP
303	PON1
304	GSR
305	MIR491
306	ANXA2
307	NLRP3
308	MIR145
309	HLA-DQB1
310	SLC12A3
311	MECOM
312	CYP1A1
313	SOD1
314	ZBTB40-IT1
315	AGTR1
316	TENT5A
317	MIR23A
318	ARMC5
319	ATP7A
320	CSK
321	GGCX
322	GREM2
323	TSC22D3
324	MIR93
325	BRAF
326	WRAP53
327	CDC73
328	NFATC1
329	DKC1
330	IL7
331	SELE
332	TRAF6
333	CCR2
334	DNMT3A
335	MIR205
336	CLCN5
337	INSR
338	NELL1
339	ATRX
340	PTGS2
341	MIR532
342	IRS1
343	B2M
344	MIR338
345	CDKN1C
346	MIR144
347	TCF4
348	IFNA1
349	APOB
350	LIF
351	FRZB
352	IRS2
353	CLCF1
354	F3
355	IL33
356	MIR148A
357	TSPAN12
358	MIR29B1
359	SLC9A3R1-AS1
360	ALDH2
361	SERPINH1
362	MIR551B
363	B4GALT7
364	IL18
365	LINC01672
366	B3GALT6
367	DMP1
368	MIR708
369	IL1RAPL2
370	TNFSF10
371	ARSB
372	MIR210
373	GDF11
374	CCN6
375	PTGS1
376	BDNF
377	THRB
378	ITGB3
379	PTPN11
380	LINC02605
381	MIR486-1
382	MAPK1
383	CEBPA
384	NOX4
385	RHOA
386	OGN
387	BMP1
388	FTO
389	RARRES2
390	MIR212
391	ACE2
392	ATP6V0A2
393	GLP1R
394	MIR382
395	MMP8
396	PDE4A
397	DPP4
398	TRPV1
399	FSHB
400	IFNA2
401	MIR125B1
402	TYMS
403	CDH23
404	MIR365A
405	MIR204
406	MIR10A
407	CYP27A1
408	KIT
409	PPARGC1B
410	MIR196A1
411	MIR124-1
412	PPARGC1A
413	FLNB
414	MIR18A
415	TGM2
416	CD44
417	SRY
418	SIRT6
419	MIR22
420	MIR502
421	CHST3
422	FOXO3
423	PPIB
424	MIR92B
425	CERNA3
426	FOXO1
427	HGF
428	DUSP6
429	PYY
430	FOXO4
431	MIR32
432	MIR342
433	MIR181A1
434	MIR675
435	MIR485
436	MIR26A1
437	AEBP1
438	MIR30A
439	FGFR1
440	OVGP1
441	SIRT3
442	TRPV5
443	MIR139
444	NR0B1
445	TRPS1
446	G6PC1
447	BMND2
448	CCL4
449	MIR339
450	MIR25
451	MIR33A
452	TRAPPC2
453	GCM2
454	NF1
455	HSPG2
456	FLNA
457	GATA1
458	GALNS
459	PDGFRB
460	PARN
461	USB1
462	SEMA4D
463	HESX1
464	TMEM38B
465	P4HB
466	DLX3
467	FKBP14
468	RNU4ATAC
469	LOC110806306
470	IDUA
471	SH3PXD2B
472	GNPTG
473	CYP2U1-AS1
474	CHST14
475	SLC39A13
476	TRIP11
477	ADAMTS2
478	SFRP4
479	TOM1
480	SLC37A4
481	GPR35
482	TMX2-CTNND1
483	GLB1
484	AIP
485	LRP4
486	RTEL1-TNFRSF6B
487	VLDLR
488	USP48
489	HS6ST1
490	STK11
491	ZMPSTE24
492	ERCC3
493	LOC101928371
494	LRP8
495	KREMEN1
496	SMAD4
497	LIFR
498	MTX2
499	RIGI
500	ASAH1
501	NAGLU
502	VPS13B
503	TGFBR2
504	MAN2B1
505	ZNF469
506	CREB3L1
507	DSE
508	BMND3
509	LPCAT2
510	ADCY10
511	COL9A1
512	HFE
513	GNAI2
514	NBAS
515	BDNF-AS
516	GORAB-AS1
517	POT1
518	ELANE
519	GUSB
520	BMND4
521	BMND5
522	MIR96
523	VEGFA
524	DKK2
525	ADAMTSL2
526	INPP4A
527	PRDM5
528	MST1
529	CTC1
530	HNF4A
531	ERCC2
532	EXT2
533	ELN
534	MMP13
535	MIR433
536	SLC17A5
537	HPGD
538	DYM
539	BMND10
540	BMND11
541	BMND13
542	BMND14
543	BMND6
544	BMND9
545	RET
546	NEAT1
547	MIR423
548	EIF1AD
549	CYB5A
550	TACR3
551	GNRHR
552	DCLRE1B
553	EXT1
554	MIR451A
555	MTR
556	FMR1
557	HLA-A
558	ATM
559	ACD
560	JAG1
561	BLM
562	PDE8B
563	LFNG
564	DLL3
565	MESP2
566	ANAPC1
567	SMPD1
568	MSH6
569	MBTPS2
570	WDR19
571	EDNRA
572	TONSL
573	ACAN
574	XYLT1
575	ERCC6
576	CALR
577	VCP
578	MIR203A
579	LOC109611589
580	ASS1
581	BMP15
582	GAA
583	FN1
584	IL6ST
585	CHD7
586	LOC110806263
587	FGFR3
588	SOX3
589	CANT1
590	RAB3GAP1
591	HAX1
592	SERPINA1
593	SEC24D
594	PTCH1
595	STN1
596	SGSH
597	SEC23A
598	MESD
599	HBB
600	POU1F1
601	MTRR
602	MIR4713HG
603	PIRC66
604	LOC130055323
605	LOC130055324
606	TREM2
607	ENOSF1
608	CP
609	BPNT2
610	CGA
611	MAP3K1
612	SNORD15A
613	MIR216A
614	PROK2
615	NSMF
616	ASCC1
617	ERCC8
618	HMOX1
619	UNC45A
620	RAB27A
621	MAFB
622	IL21R
623	COL10A1
624	MSX2
625	TBCK
626	COL11A2
627	COL11A1
628	CACNA1H
629	MIF
630	IFT122
631	WDR35
632	SPRY4
633	FOXL2
634	GATA2
635	PMM2
636	LHCGR
637	IFNAR1
638	FUCA1
639	OPA1
640	G6PC3
641	MLH1
642	RAC2
643	RUNX1
644	LMX1B
645	RMRP
646	GPBAR1
647	GNPAT
648	POMC
649	DLX5
650	FGF9
651	LBR
652	IL17RD
653	TAC3
654	PROKR2
655	KISS1
656	WDR11
657	CDKN1B
658	RYR1
659	EMP1
660	SRP72
661	COL3A1
662	GSTM1
663	NOTCH3
664	MBTPS1
665	IFT140
666	NPM1
667	PRG4
668	IFT43
669	IFT52
670	SCG2
671	SUPT3H
672	AGA
673	EBP
674	SUMF1
675	ATP7B
676	PDE4D
677	SLC10A7
678	CSF3R
679	DNAH8
680	OTX2
681	LEMD3
682	ZBTB20
683	GJA1
684	RPA1
685	GLI2
686	LOC130059892
687	CD79A
688	MPL
689	HGSNAT
690	MCM8
691	CYP11A1
692	PAH
693	CTSA
694	MBL2
695	IDS
696	DNA2
697	WFS1
698	PEPD
699	HMG20B
700	CSRNP2
701	KTI12
702	CBLL2
703	OSTM1
704	HOXD13
705	DYNC2H1
706	MIR211
707	ACTB
708	DVL1
709	HTRA1
710	MIAT
711	TET2
712	ZFPM2
713	RB1
714	SHOX
715	AP2S1
716	COG1
717	LHX4
718	IHH
719	RAB33B
720	POLG
721	NF2
722	NTRK1
723	SEMA3A
724	SOX10
725	SMAD5-AS1
726	FAM20B
727	TMCO1
728	GDF15
729	THRA
730	SMARCAL1
731	NAF1
732	PGR-AS1
733	NEU1
734	HMGA2
735	NOD2
736	ITGAM
737	MYH3
738	ERCC4
739	BMPR1B
740	ZCCHC8
741	PSC
742	TBX15
743	ASXL1
744	SRSF2
745	ABL1
746	HP
747	KRAS
748	COMP
749	FAS
750	STX3
751	SNHG5
752	HLA-C
753	CSF2RA
754	THPO
755	RPL11
756	MKRN3
757	GLA
758	OAT
759	SPP2
760	FIG4
761	POLR1A
762	DYNLT2B
763	HLA-DRA
764	MECP2
765	BRCA1
766	GFI1
767	CYLD
768	DHH
769	SQSTM1
770	WNK4
771	FGF17
772	CSGALNACT1
773	SERPINC1
774	PTDSS1
775	COLEC10
776	ANO5
777	IL2RA
778	FERMT3
779	TSC1
780	NUP107
781	CYP2R1
782	TBC1D8
783	COL9A3
784	LTBP3
785	CHST11
786	COL9A2
787	SLC51B
788	TRPC3
789	ZNF408
790	GATA4
791	MIR7-3HG
792	ANKH
793	SLC11A1
794	CBL
795	AMER1
796	GNS
797	PEX7
798	HJV
799	GDF6
800	MIR503
801	CTSD
802	NCF1
803	STAG3
804	NPC1
805	FAM111A
806	LPL
807	POR
808	POLD1
809	NR1I2
810	BMP7
811	PAPSS2
812	GTF2H5
813	NOTCH4
814	WAS
815	MSC-AS1
816	BRCA2
817	MAGEL2
818	PIK3C2A
819	MYB
820	CTSC
821	FOXA2
822	MRPS22
823	MSH4
824	PSMC3IP
825	POLR3H
826	BNC1
827	SPIDR
828	ZSWIM7
829	SMARCA4
830	IL12RB2
831	CHSY1
832	LINC00339
833	F2
834	DDB2
835	XPA
836	XPC
837	FERMT1
838	SLC19A2
839	TBX3
840	FGF8
841	OPA1-AS1
842	RIN2
843	CXCR2
844	GLI3
845	SRP54
846	FGF16
847	TTC7A
848	NKX3-2
849	SLC46A1
850	DOK6
851	OSBPL1A
852	ABCD1
853	ERCC5
854	PHKA2
855	UBE2K
856	UBE2S
857	ADAT1
858	SFMBT1
859	CC2D1B
860	PRPF38A
861	SLC22A11
862	SEM1
863	ITGA2B
864	FBN2
865	SCARB2
866	GNA11
867	XRCC2
868	CLPB
869	SMARCD2
870	TSC2
871	SDHB
872	AK2
873	TNFSF12
874	ASB16-AS1
875	ACVR1
876	EPO
877	CD320
878	DLL4
879	IL34
880	HNRNPA1
881	ZNF687
882	HSD3B7
883	PSAP
884	MMACHC
885	TBXAS1
886	OCA2
887	LOXL1-AS1
888	NPAP1
889	FAM20C
890	ANOS1
891	VIP
892	MIR361
893	MIR146B
894	TNFRSF6B
895	GLI1
896	LIG1
897	VCAN
898	ANGPT1
899	CDC45
900	IFNGR2
901	EVC2
902	TTC21B
903	EVC
904	MCM9
905	NOBOX
906	TNFSF15
907	GDF5
908	KDM1A
909	PTX3
910	STARD3NL
911	STRA6
912	ARHGAP1
913	HSD17B4
914	MYLK
915	IL12RB1
916	PFAS
917	GDF3
918	LYST
919	TWNK
920	UNKL
921	LOC130058158
922	UROD
923	P2RX5-TAX1BP3
924	MIRLET7B
925	SAA1
926	CCR3
927	HOTAIRM1
928	GK
929	PCCB
930	NSD1
931	GPT
932	COL5A1
933	COL5A2
934	CSF3
935	DDR2
936	SLC40A1
937	STX1A
938	FNIP1
939	ALX4
940	ARSA
941	NIPA2
942	CYP21A2
943	LRRC4C
944	PEX5
945	DCLRE1C
946	AGPS
947	TAFAZZIN
948	NOS2
949	TRAPPC11
950	LYN
951	ICOSLG
952	WNT4
953	SIM1
954	FGF14
955	PCNT
956	SST
957	NT5E
958	MIR373
959	PLAU
960	LNCNEF
961	ITGA2
962	PKM
963	CD274
964	PHKG2
965	CSF2
966	EFEMP2
967	PWAR1
968	NR5A2
969	SNX10
970	SETDB1
971	PRKCB
972	JAG2
973	IL1R2
974	HSPB1
975	GSN
976	GGT1
977	NFKB1
978	GPX4
979	MNX1
980	PIGW
981	SNRPN
982	NDN
983	IL31
984	MIR15A
985	GHRH
986	COL7A1
987	PRSS23
988	NPY
989	RPL31
990	TMEM165
991	PMS2
992	MSH2
993	LIG4
994	POLH
995	AP3B1
996	SDHD
997	KIF22
998	FLCN
999	HOXA11
1000	PORCN
1001	GRHL2
1002	LAMTOR2
1003	TBX4
1004	RHBDF2
1005	SDF4
1006	TMEM59
1007	GZF1
1008	NUTM1
1009	PDE11A-AS1
1010	LOC129999940
1011	LOC130055403
1012	LOC130058906
1013	LOC129999976
1014	THSD4
1015	AKR1C2
1016	FRAXA
1017	FBLN5
1018	PDIA2
1019	TRIM21
1020	HCG18
1021	NPR2
1022	POLE
1023	PLEKHM1
1024	SRP19
1025	RSPRY1
1026	CAT
1027	RBPJ
1028	DLL1
1029	HEY1
1030	IGFL3
1031	TIMP1
1032	ABCC8
1033	KCNJ11
1034	ANXA1
1035	DCN
1036	REL
1037	TNFRSF9
1038	NANS
1039	ACP1
1040	RAD51
1041	MLXIPL
1042	RBP4
1043	TTR
1044	PYGL
1045	UROS
1046	IPW
1047	SKP1
1048	PDCD1
1049	CAVIN1
1050	KITLG
1051	PKD2L1
1052	SATB2-AS1
1053	OTC
1054	PSMA3
1055	EIF4A3
1056	FBLN1
1057	NEK1
1058	CILK1
1059	MATN3
1060	SLC39A7
1061	WIPF1
1062	IFT172
1063	IFT81
1064	TRIP4
1065	CEP120
1066	DYNC2LI1
1067	ESCO2
1068	INTU
1069	SLC35D1
1070	HFM1
1071	IFT80
1072	CCDC8
1073	DYNC2I2
1074	DYNC2I1
1075	KIAA0586
1076	FNDC3B
1077	SYCP2L
1078	ZNF141
1079	VWF
1080	NR1H2
1081	NGLY1
1082	SELP
1083	MAML1
1084	MAML3
1085	HEY2
1086	HEYL
1087	MAML2
1088	LRRC66
1089	DGCR5
1090	SLC11A2
1091	PHOSPHO1
1092	GALT
1093	PRKG1
1094	MIR615
1095	VCAM1
1096	TCN2
1097	GPX1
1098	PSTPIP1
1099	WT1
1100	SLC9A3
1101	TMEM67
1102	PRDM2
1103	CA10
1104	YAP1
1105	AGT
1106	PHKB
1107	YWHAH
1108	DHODH
1109	GMPPA
1110	F5
1111	LARS2
1112	MAP3K7
1113	DHCR24
1114	SEMA3E
1115	SLC29A3
1116	EHHADH
1117	SIK3
1118	TBCE
1119	FEZF1
1120	DBR1
1121	FAT4
1122	MIR195
1123	KCNN4
1124	RMND1
1125	HELLS
1126	IL13
1127	WNT7A
1128	FZD2
1129	HNRNPA2B1
1130	FPR1
1131	VAV1
1132	OAS1
1133	SF3B4
1134	POLE2
1135	SNRPB
1136	NFAT5
1137	GINS1
1138	PCGF2
1139	ALX1
1140	TGDS
1141	ALX3
1142	FANCM
1143	ADAMTSL1
1144	SIL1
1145	CLN3
1146	COL4A1
1147	ENTPD1
1148	SLC20A2
1149	P2RY2
1150	MIRLET7C
1151	IRF6
1152	NIPBL
1153	EFTUD2
1154	CUL7
1155	SETD5
1156	MIR181A2
1157	CD4
1158	LINC00963
1159	C3
1160	CRH
1161	OCRL
1162	APPL1
1163	ALOX12
1164	LINC01094
1165	NPC2
1166	TMEM70
1167	NR1H4
1168	NR3C2
1169	SOS1
1170	NAGS
1171	GHSR
1172	MEF2C-AS1
1173	SOX4
1174	PRKCQ
1175	COL6A1
1176	CYP1A2
1177	MIR137
1178	KCNK3
1179	PCCA
1180	ABCC9
1181	KCNJ8
1182	LTF
1183	LAMB3
1184	POF1B
1185	POU2AF1
1186	CD8A
1187	AGTR2
1188	IL16
1189	PSMC6
1190	KISS1R
1191	FLRT3
1192	TCF12
1193	MIR543
1194	RRM2B
1195	SLC25A4
1196	POLG2
1197	MCOLN1
1198	PLCB4
1199	AIFM1
1200	FLT3
1201	BRIP1
1202	FGFRL1
1203	GALC
1204	ADRB2
1205	ROCK1
1206	MIR142
1207	RPL5
1208	IER3IP1
1209	TFAP2A
1210	ROR2
1211	RMND5B
1212	IL37
1213	SQOR
1214	HCG27
1215	SOX2
1216	MANBA
1217	ETS1
1218	SLC25A15
1219	SNORD44
1220	SLC19A1
1221	ALDH18A1
1222	USF3
1223	DMD
1224	AKAP11
1225	FANCI
1226	FAH
1227	DRD2
1228	MIR18B
1229	RPS26
1230	MAEA
1231	SLC10A1
1232	GNB1
1233	NFIA
1234	ZBTB16
1235	SULF1
1236	SOX11
1237	MIR30B
1238	IRF5
1239	NSD2
1240	IL12A
1241	VAMP7
1242	PIGG
1243	MMEL1
1244	DHX37
1245	CAV1
1246	ARF1
1247	HDAC9
1248	HPX
1249	MIR133A2
1250	TGIF1
1251	TTF2
1252	MIR4739
1253	GRN
1254	HMGCL
1255	F9
1256	GAPDH
1257	UPF1
1258	BMPR2
1259	SMOC1
1260	SERPINA6
1261	ABCC6
1262	OFD1
1263	FGF21
1264	CCND1
1265	KCNJ1
1266	MIR182
1267	ACTA2
1268	PUM1
1269	MIR215
1270	MC4R
1271	TNFRSF25
1272	SERPINA7
1273	PWRN1
1274	MAPT
1275	NPPC
1276	CTCF
1277	ADA
1278	SI
1279	EMSLR
1280	MPO
1281	TNFRSF1A
1282	PIGO
1283	HIF1A
1284	NR1I3
1285	CREBBP
1286	MIR148B
1287	MIR181C
1288	LINC00472
1289	BCAR4
1290	RPS19
1291	RPS24
1292	RPL35A
1293	KLK3
1294	MRE11
1295	RSPO3
1296	MTOR
1297	ABCB11
1298	SLC10A2
1299	SNORA33
1300	MIR23B
1301	PDGFRA
1302	FTH1
1303	ADGRV1
1304	AMFR
1305	LTBP4
1306	GCLC
1307	SLC6A14
1308	SLC26A9
1309	ASL
1310	GCG
1311	OFCC1
1312	MIR106B
1313	MIR16-1
1314	FANCA
1315	FANCC
1316	FANCD2
1317	FANCG
1318	FANCE
1319	FANCF
1320	FANCB
1321	ZDHHC13
1322	ZFAS1
1323	TBX19
1324	MIR31HG
1325	S100A4
1326	TXNRD1
1327	AMH
1328	MIR497
1329	SULT2A1
1330	IL3
1331	PPARA
1332	SLCO2A1
1333	MIR513A1
1334	FEN1
1335	LIMK1
1336	HERC2
1337	RFC2
1338	BAZ1B
1339	GPAA1
1340	EIF4H
1341	GTF2I
1342	GTF2IRD1
1343	CLIP2
1344	FKBP6
1345	TBL2
1346	DNAJC30
1347	BUD23
1348	GTF2IRD2
1349	METTL27
1350	VPS37D
1351	TMEM270
1352	SNORD116-1
1353	AFF2
1354	SCN4A
1355	DBP
1356	CER1
1357	MIR16-2
1358	LTBP2
1359	MYC
1360	SCT
1361	PLOD3
1362	CCNA1
1363	VNN1
1364	TPD52
1365	AAGAB
1366	PLEKHG1
1367	FBXO5
1368	ZNF239
1369	LINC00336
1370	MAPK8
1371	HDAC6
1372	PPP3CA
1373	KYNU
1374	INPPL1
1375	CDC6
1376	MCM7
1377	PCYT1A
1378	EFNB1
1379	LONP1
1380	MCM3
1381	MCM5
1382	DVL3
1383	GMNN
1384	KAT6B
1385	NSDHL
1386	ORC1
1387	TOP2B
1388	CHN1
1389	MAP3K14
1390	MAP3K20
1391	NLGN3
1392	RBBP8
1393	UBB
1394	CAPN5
1395	CDT1
1396	CYP26B1
1397	GPC6
1398	PGM3
1399	POLR3B
1400	RSPO2
1401	AP3D1
1402	ARCN1
1403	MYO5B
1404	NIN
1405	POLR3F
1406	DNASE2
1407	INPP5E
1408	ORC4
1409	RNF31
1410	TAOK2
1411	ARSL
1412	DEF6
1413	HOXA13
1414	KCNT2
1415	MRTFA
1416	PGAP3
1417	POLD2
1418	SPPL2A
1419	TBX6
1420	WDR1
1421	BMPER
1422	CDH7
1423	ERBIN
1424	LHB
1425	LRRC32
1426	MEOX1
1427	MYT1
1428	SHANK1
1429	VPS45
1430	OBSL1
1431	ORC6
1432	PAM16
1433	POP1
1434	RCBTB1
1435	RIN1
1436	ANKZF1
1437	EXOC6B
1438	FCHO1
1439	GRHL3
1440	IQCE
1441	MYO18B
1442	NUDT6
1443	POMK
1444	RIPPLY2
1445	DIP2C
1446	HES7
1447	SRPRA
1448	ZSWIM6
1449	C14orf39
1450	JAGN1
1451	MYO19
1452	SLCO5A1
1453	SUCO
1454	FAM98C
1455	TMEM256
1456	BHLHA9
1457	FOXI3
1458	SNHG22
1459	AGA-DT
1460	TONSL-AS1
1461	TACR3-AS1
1462	MIR6893
1463	LOC107032825
1464	LOC129929053
1465	LOC130060550
1466	LOC129389144
1467	GRD1
1468	CLU
1469	IRF8
1470	MIR484
1471	FBXO33
1472	STAT6
1473	MIR155
1474	METTL14
1475	PPT1
1476	AGL
1477	LIPA
1478	PRDX2
1479	SLC2A1
1480	HDC
1481	RXFP2
1482	MIR206
1483	MIR99B
1484	KDM6A
1485	TFR2
1486	COPZ1
1487	AVP
1488	GAST
1489	MT-RNR1
1490	WNK1
1491	PEX2
1492	ATP8B1
1493	MIR637
1494	MIR940
1495	SPTLC1
1496	PLIN1
1497	P2RX4
1498	NOD1
1499	IRAK2
1500	MIR99A
1501	MIR29C
1502	MIR642A
1503	EMD
1504	TGFB3
1505	PIEZO1
1506	SMAD1
1507	CSF1R
1508	CSTA
1509	SNORD115-1
1510	ADAMTS4
1511	ERN1
1512	DPAGT1
1513	RPL10
1514	PEX12
1515	KDELR2
1516	CBFB
1517	SLC12A1
1518	GLIS3
1519	OIP5-AS1
1520	UBE3A
1521	CUL1
1522	FBXW7
1523	RBX1
1524	PAX8-AS1
1525	UVRAG-DT
1526	LINC02596
1527	LGALSL-DT
1528	LINC02597
1529	HSPD1
1530	GNG12-AS1
1531	TRIM33
1532	WNT9A
1533	MC2R
1534	VTN
1535	CCR5
1536	CXCL12
1537	ENG
1538	RAD50
1539	EXO1
1540	TERF1
1541	RECQL
1542	RECQL5
1543	ITGB2
1544	MAPK14
1545	TCOF1
1546	CYP1B1
1547	CRHR1
1548	PRLR
1549	GSTM3
1550	CEACAM3
1551	CEACAM6
1552	PIGT
1553	DCTN4
1554	NHLH2
1555	CLCA4
1556	RAB6A
1557	SLC3A1
1558	MMP16
1559	FANCL
1560	PALB2
1561	SLX4
1562	NPPA
1563	IL6R
1564	BTD
1565	AP1S1
1566	WNT7B
1567	IL1RAPL1
1568	TMPPE
1569	SCG5
1570	EGFR
1571	BMP3
1572	CACNA1D
1573	CD80
1574	UGT1A4
1575	UGT1A10
1576	MIR942
1577	LINC00326
1578	GPT2
1579	FOXP1
1580	ADORA3
1581	MIR19A
1582	MIR629
1583	BTK
1584	SEPSECS
1585	DNAL1
1586	FAM3C
1587	CHIT1
1588	SLC6A4
1589	PIK3R1
1590	HRAS
1591	STAT5A
1592	GIPR
1593	GIP
1594	RERE
1595	LOC126806462
1596	HSP90AB3P
1597	ATR
1598	IFNB1
1599	APP
1600	PTPRD
1601	MIR196A2
1602	MIR106A
1603	MMADHC
1604	CLN6
1605	CYP11B1
1606	PCNA
1607	B3GLCT
1608	LPA
1609	CDKN2A
1610	ATF6
1611	HSD3B2
1612	ESRRA
1613	TSHR
1614	VCL
1615	XRCC5
1616	RAD52
1617	GH2
1618	CSH1
1619	BMNCR
1620	ALMS1
1621	CD34
1622	GLS
1623	IL32
1624	MIR345
1625	SPG7
1626	SCIMP
1627	LINC01535
1628	CYP11B2
1629	MIR383
1630	CDKN1A
1631	TFRC
1632	H2AX
1633	CIITA
1634	CSRNP3
1635	MIR22HG
1636	MIR1275
1637	MIR3651
1638	GGPS1
1639	MYH11
1640	G6PD
1641	CTBP1
1642	MALT1
1643	LAMC2
1644	WWOX
1645	LAMA3
1646	LETM1
1647	NFIX
1648	SLC25A19
1649	CPLX1
1650	CTDP1
1651	NDUFAF1
1652	TNPO3
1653	VPS53
1654	WNK3
1655	SC5D
1656	NELFA
1657	ASXL2
1658	SPIB
1659	TRMT10A
1660	RPGR
1661	LEF1
1662	MIR107
1663	LECT2
1664	MIR125B2
1665	SNCA
1666	BCL2
1667	PGK1
1668	COG4
1669	SCNN1B
1670	EIF2AK4
1671	CLCNKB
1672	SELL
1673	CPS1
1674	AIRE
1675	AGXT
1676	SCARNA23
1677	LUM
1678	LMNB1
1679	LMNB2
1680	MSX1
1681	EPRS1
1682	SHH
1683	MIR191
1684	CARMN
1685	MIR124-3
1686	MIR124-2
1687	KCNMA1
1688	KAT2B
1689	ATP5PO
1690	MIR34B
1691	MIR187
1692	MIR24-1
1693	TNXB
1694	SUCLA2
1695	ISG15
1696	HSPA1B
1697	MIR208B
1698	AFP
1699	CYP7B1
1700	CYP7A1
1701	CYP8B1
1702	ENO1
1703	ALOX15
1704	GATM
1705	CCDC134
1706	TWIST1
1707	LINC02009
1708	SFTA3
1709	MIR150
1710	MIR324
1711	SLC7A9
1712	SLIT3
1713	TCF7L1
1714	YBX1
1715	MIR194-1
1716	MIR194-2
1717	MIR550A2
1718	PLCL1
1719	PON2
1720	COG7
1721	GYPA
1722	ZIC3
1723	ATP1A1-AS1
1724	E2F1
1725	PTGES
1726	XDH
1727	CYP46A1
1728	SRD5A2
1729	PSMA7
1730	MGAM
1731	SSTR5
1732	CCK
1733	SMAD6
1734	PGM1
1735	ACADVL
1736	PNPLA3
1737	ATL1
1738	SPG11
1739	LEMD2
1740	SLC35C1
1741	PTGER1
1742	NAGA
1743	MPP7
1744	CTLA4
1745	ADIPOR1
1746	CRIPTO
1747	F7
1748	SLC4A2
1749	XRCC6
1750	TERF2
1751	TGOLN2
1752	STAR
1753	NNMT
1754	MIR29B2
1755	MIR141
1756	MEFV
1757	MITF
1758	ATF4
1759	TRH
1760	MTNR1B
1761	ZYX
1762	CRY2
1763	TMEM64
1764	MIR135B
1765	MIR302A
1766	TRA-TGC7-1
1767	LOC110013312
1768	STUB1
1769	PARP1
1770	EPCAM
1771	PRTN3
1772	CHGA
1773	PLG
1774	TBC1D20
1775	RPS10
1776	ZIC2
1777	RPS17
1778	HPRT1P2
1779	UGCG
1780	TLN1
1781	SYK
1782	NFKBIA
1783	M6PR
1784	SCYL1
1785	MIR193A
1786	ADM
1787	NRIP1
1788	MYOF
1789	EN1
1790	E2F6
1791	TNFAIP8L2
1792	SNHG7
1793	PTENP1
1794	CCAT1
1795	LNCOG
1796	FGFR4
1797	DNAJC21
1798	PLA2G4A
1799	SREBF1
1800	KLF4
1801	PWAR6
1802	BCL2A1
1803	ABCB1
1804	HDAC1
1805	MSTN
1806	MYO5A
1807	MAP2K1
1808	TYR
1809	DLAT
1810	EMG1
1811	NOP2
1812	SNU13
1813	MIR199A1
1814	RNU6ATAC
1815	EBF1
1816	KHDRBS3
1817	SNHG16
1818	ADSL
1819	LAMP2
1820	LMBRD1
1821	MIR17
1822	HGD
1823	MED12
1824	ATP6V0A1
1825	SPRTN
1826	RNU7-1
1827	FGF19
1828	CTNND2
1829	PTF1A
1830	BSND
1831	AOX1
1832	SPRY1
1833	SEC14L2
1834	MT1G
1835	ZNF410
1836	YY2
1837	MIR128-1
1838	ADAMTS9-AS2
1839	RNF217-AS1
1840	EPB41L4A-AS1
1841	MIR3065
1842	PTK2
1843	APC
1844	GZMB
1845	HSD3B1
1846	FGF18
1847	GOLPH3
1848	SLC7A8
1849	BCR
1850	BAX
1851	LRP1
1852	NGFR
1853	ANK1
1854	SPHK1
1855	MBP
1856	PDZK1
1857	ZP2
1858	SPATA16
1859	PRPF3
1860	LMF1
1861	SLC39A8
1862	ATP1A1
1863	ABCA3
1864	SFTPD
1865	KCNA3
1866	IFNGR1
1867	THBD
1868	FXN
1869	DDRGK1
1870	ZEB1
1871	ATP6V1G1
1872	PTRH1
1873	EPOR
1874	TP53BP1
1875	IKBKG
1876	RAPGEF4
1877	LMO1
1878	CBLN1
1879	ITIH5
1880	MCF2L
1881	ANKRD17
1882	WWTR1
1883	BMP2K
1884	CADM4
1885	CAMKMT
1886	COX18
1887	CD300E
1888	FAM13C
1889	MEGF6
1890	SLC35F1
1891	ZNF446
1892	TTC23
1893	CRNDE
1894	MIR4435-2HG
1895	MIR363
1896	SLC12A2-DT
1897	EPIC1
1898	TRK-TTT15-1
1899	EIF2AK1
1900	OXA1L
1901	CLDN16
1902	MIR149
1903	JAK2
1904	ACTA1
1905	SSTR2
1906	KRT7
1907	NOP56
1908	POLI
1909	FDX1
1910	ALAD
1911	ADORA2A
1912	CEBPB
1913	THY1
1914	TIMP2
1915	TSHB
1916	IL17F
1917	PTH2R
1918	PPARD
1919	CSF2RB
1920	SLC7A6
1921	PEX1
1922	MIR222
1923	ATOX1
1924	RAB33A
1925	PC
1926	ALDH5A1
1927	MMAA
1928	FKBP5
1929	KDM5A
1930	LGMN
1931	KLF10
1932	RBM5
1933	MIR499A
1934	MIR9-2HG
1935	MIR374B
1936	RNU6-1
1937	MIR3678
1938	MIR4687
1939	MIR513A2
1940	RAD51-AS1
1941	MIR2110
1942	MIR300
1943	MIR486-2
1944	MIR4449
1945	MIR4534
1946	MIR4306
1947	MIR4422
1948	MIR4317
1949	LOC110806262
1950	RPS26P35
1951	STIN2-VNTR
1952	SLC4A1
1953	CTNS
1954	MIR512-1
1955	ADCYAP1
1956	ALOX5
1957	CDH1
1958	INVS
1959	SOX8
1960	ABCC2
1961	LOC129936436
1962	MIR26A2
1963	MIR30D
1964	TH
1965	SGK1
1966	FOXP3
1967	VRK1
1968	SYP
1969	XBP1
1970	ATP2B3
1971	CTSG
1972	FBL
1973	NR0B2
1974	EIF6
1975	COPE
1976	SUN1
1977	SUN2
1978	ADAMTSL3
1979	SLC25A13
1980	IKBKB
1981	PHGDH
1982	PNLIP
1983	RPS20
1984	CERS1
1985	RPS7
1986	ADAMTSL4
1987	RPS15
1988	UTP4
1989	TEN1
1990	CHUK
1991	PLAT
1992	HLA-E
1993	CNTNAP2
1994	PHACTR1
1995	HTR2C
1996	NFE2L2
1997	SETBP1
1998	RARG
[truncated: 5,261 more rows]

## Sheet: Table S3
Table S3. The potential targets of osteoclast from Genecard database.
Number	Target Name
1	TNFSF11
2	TNFRSF11A
3	OSCAR
4	OSTF1
5	TNFRSF11B
6	OCSTAMP
7	CSF1
8	CTSK
9	ACP5
10	TCIRG1
11	NFATC1
12	CALCR
13	OSTM1
14	SQSTM1
15	SRC
16	TRAF6
17	OSTF1P1
18	SNX10
19	CSF1R
20	PLEKHM1
21	SPP1
22	CALCA
23	LOC126861753
24	DCSTAMP
25	CLCN7
26	PTHLH
27	MITF
28	FOS
29	CA2
30	CLEC2D
31	TNF
32	IL6
33	BGLAP
34	IBSP
35	PTK2B
36	IL11
37	CERNA3
38	PTH
39	FBN1
40	CBL
41	TREM2
42	LRRK1
43	LINC02605
44	RUNX2
45	ZNF687
46	TMEM64
47	MMP9
48	LOC130062628
49	TYROBP
50	CD36
51	BMP2
52	AXIN1
53	TFE3
54	SLC9B2
55	TMX2-CTNND1
56	STAT6
57	MAPK14
58	JUN
59	MAPK8
60	IL17A
61	RAB7A
62	IL1B
63	TGFB1
64	PTPRO
65	LINC01672
66	PRXL2A
67	MAPK1
68	DOCK6
69	USP6
70	LRRC17
71	TNFSF10
72	CCL2
73	TCTA
74	COL1A1
75	IL1A
76	SH3BP2
77	IL4
78	NFKB1
79	VAV3
80	DEF8
81	CCL3
82	SOST
83	IL3
84	FUS
85	SYK
86	MMP13
87	HMGA2
88	CTSB
89	SPI1
90	IRF8
91	ITGAV
92	ITGB3
93	FDPS
94	LOC129996933
95	SOD2-OT1
96	ANXA2
97	LRP5
98	LPXN
99	BMP6
100	CASR
101	ESR1
102	SP7
103	SLC4A2
104	NOTCH2
105	IFNG
106	TNFAIP6
107	ZNF675
108	ATP6AP1
109	PIK3CG
110	ALPP
111	ATP6V1B1
112	WDFY3
113	PTPRE
114	DNAH8
115	AKT1
116	CSF2
117	ATP6V0D2
118	CD44
119	SIGLEC15
120	DSPP
121	ANXA2R
122	TMEM178A
123	CXCL8
124	VIM
125	ATP6V0A4
126	MAP3K7
127	P2RX7
128	PXN
129	IAPP
130	TLR4
131	IL6R
132	CASP3
133	GPR55
134	PTH1R
135	ACP1
136	MAP2K6
137	GSN
138	PDGFB
139	FSTL3
140	PTPN12
141	IGF1
142	IGSF23
143	SLC29A3
144	CAMK4
145	TRAF2
146	NTRK3
147	ALK
148	FOXO1
149	YWHAE
150	GLI1
151	NCOA2
152	TCF12
153	CIC
154	TAF15
155	TFG
156	CAMTA1
157	PLAG1
158	JAZF1
159	EPC1
160	CCNB3
161	MRTFB
162	MEAF6
163	LOC129995449
164	ANBC
165	FGF2
166	CXCL12
167	ATP6V1E1
168	BCAR1
169	FAS
170	RAC1
171	CD81
172	WAS
173	MIR125A
174	MAFB
175	INPP5D
176	DANCR
177	GAB2
178	CD9
179	PIK3R1
180	IL7
181	CCR1
182	PTS
183	ADAM12
184	ALPL
185	FOSL2
186	CSK
187	LIF
188	MMP2
189	RAB13
190	PTPN6
191	PFN1
192	FASLG
193	THBS1
194	GDF15
195	PTPRC
196	SMN1
197	PPP3CA
198	CTTN
199	IL34
200	ICAM1
201	FGF23
202	MIR6753
203	DNM2
204	ITGB1
205	SERPINF1
206	COL1A2
207	MMP1
208	CTSL
209	FGFR3
210	TRIP6
211	IFNB1
212	SOD1
213	VEGFA
214	MMP3
215	SH3PXD2A
216	ATP6V1A
217	PTGER2
218	PTGER4
219	TRPV1
220	VCP
221	SMN2
222	TAB2
223	SBNO2
224	ZBTB7A
225	PTK2
226	NOS2
227	DKK1
228	ADAM8
229	IL1R1
230	IL23A
231	CREB1
232	LILRB3
233	EGFR
234	TNFSF14
235	FN1
236	HIF1A
237	TNFRSF6B
238	RHOD
239	EMSLR
240	DEFB105A
241	DEFB105B
242	VCL
243	MMP14
244	CTNNB1
245	CST3
246	BCL2L11
247	EEIG1
248	PTGS2
249	CD14
250	TP53
251	VDR
252	IL18
253	ITGB2
254	LILRB1
255	MIR214
256	SPARC
257	CNR2
258	THNSL2
259	PPARGC1B
260	CHUK
261	TNFRSF1A
262	PPARG
263	CYCS
264	IL6ST
265	CCL4
266	RPS27A
267	MIR34C
268	GATA2
269	BMP3
270	MYO10
271	CCL5
272	SOCS3
273	MAPK10
274	CD68
275	NF1
276	PLEKHG5
277	CDKN3
278	STAT1
279	PPIB
280	COL3A1
281	COL5A1
282	PLOD3
283	PLOD2
284	COL5A2
285	NHERF1
286	SLC34A1
287	CLCNKB
288	CRTAP
289	FKBP10
290	B4GALT7
291	P3H1
292	SLC39A13
293	IFITM5
294	LOC106501713
295	MAPK3
296	MAPK9
297	FSHR
298	P2RX5-TAX1BP3
299	NOTCH1
300	SERPINA3
301	RNU6-1
302	ZFAND5
303	IL32
304	NFKBIA
305	DES
306	ATP6V1C1
307	CX3CR1
308	IKBKG
309	BIRC2
310	TNFAIP3
311	GRB2
312	VCAM1
313	BSG
314	GRN
315	ANKH
316	NFATC2
317	CD300LF
318	OSM
319	BCL2
320	CCR3
321	FHL2
322	H3-3A
323	MEG3
324	CASP9
325	CD47
326	KIT
327	MEPE
328	CASP7
329	THRA
330	CCR4
331	MIR320A
332	HCCAT5
333	CEBPB
334	RIN3
335	MIR155
336	H3-3B
337	NOG
338	MIR146A
339	FBXW7
340	EPAS1
341	ALOX5
342	RAF1
343	MUC1
344	OGN
345	LBR
346	TAFA5
347	TLR3
348	JUNB
349	SLC15A3
350	TM4SF19
351	PLEKHO1
352	CYP19A1
353	MIR143
354	IL10
355	SPHK1
356	PDGFRB
357	CTSD
358	LGALS3
359	CCL20
360	ID1
361	LILRB4
362	IKBKB
363	TNFRSF1B
364	NTN1
365	SLC8A1
366	CCR5
367	ATP6V1B2
368	DNM3
369	CXCR4
370	GPR137
371	ADAM17
372	PLAU
373	MMP8
374	MIR574
375	ITGAM
376	TFEC
377	WNT5A
378	SETD2
379	FOSL1
380	CCL21
381	FARP2
382	TRAF3
383	STAT3
384	FLT1
385	CX3CL1
386	MIR21
387	ITPR1
388	CASP8
389	CCL7
390	ITGAL
391	CR1
392	MIR20A
393	HGF
394	CCL27
395	TNFSF13
396	ATRAID
397	IGF2
398	MMP7
399	CCR2
400	JDP2
401	TNFRSF13B
402	FGFR1
403	CBLB
404	CCR6
405	TNFRSF25
406	TRPV5
407	TXNIP
408	PTGER3
409	HNRNPA2B1
410	PTPRS
411	MIR17
412	TSHR
413	ATP2A2
414	NEDD9
415	BCL6
416	CXCL10
417	KDR
418	BMP7
419	TGFB2
420	PGR-AS1
421	RPTOR
422	CLDN18
423	NMBR
424	NMB
425	POU4F1
426	POU4F2
427	GPR183
428	GPR137B
429	TNFSF15
430	MET
431	COX5A
432	PTGER1
433	MIR133A1
434	IL33
435	TF
436	FPR2
437	S1PR1
438	LTA
439	TLR2
440	TGIF1
441	KITLG
442	CSF3
443	IFNA1
444	TRE-TTC3-1
445	ENTPD1
446	SLPI
447	SEMA3A
448	HRAS
449	CAT
450	SFRP1
451	CA12
452	WNT10B
453	METTL14
454	FCGR3A
455	CDKN2A
456	CD38
457	INS
458	ESR2
459	ACTC1
460	DLL1
461	VTN
462	NDEL1
463	FAM98A
464	TOLLIP
465	ATP2B1
466	NINJ1
467	PRKG1
468	CAPN1
469	MEG8
470	PTEN
471	SIRPA
472	TNFRSF10D
473	MARK3
474	EPX
475	CCL25
476	BDNF-AS
477	PWAR1
478	DNM1
479	HES1
480	PTPRU
481	VASP
482	LTBR
483	SMAD5-AS1
484	IGFBP3
485	TUG1
486	CD4
487	IL2RA
488	LGMN
489	ARHGEF7
490	CCL22
491	LMNA
492	XIST
493	MIR146B
494	OPTN
495	TRAF5
496	BDNF
497	ATP6V0C
498	CDC42
499	CEACAM3
500	HDAC6
501	PRKCA
502	RYR2
503	TRAFD1
504	CCL23
505	MIR9718
506	TEC
507	HMGB1
508	CCN2
509	ANGPTL4
510	LOC112997583
511	RUNX1
512	GATA1
513	STIL
514	BAX
515	HDAC3
516	LCN2
517	EPHB4
518	ITGB8
519	GDF2
520	LTF
521	F13A1
522	PDCD1
523	VEGFC
524	CCR7
525	S100B
526	KCNQ1OT1
527	GAS5
528	PPARA
529	ACTR2
530	ITGAX
531	LGR4
532	RGN
533	AIMP2
534	JAK2
535	ANXA5
536	LEP
537	S100A9
538	ATP6V0E2
539	TGFA
540	INHBA
541	NFE2L2
542	CNR1
543	TLN1
544	SATB2
545	B2M
546	CD274
547	MPO
548	CD226
549	MDM2
550	CRP
551	AHR
552	CXCL1
553	TNFSF12
554	NFKB2
555	TNFSF13B
556	MIR28
557	EGF
558	ADAM10
559	SLC7A5
560	BTK
561	LYN
562	PTPA
563	NOX4
564	MALAT1
565	MIR27A
566	RAB4B-EGLN2
567	SMAD2
568	ZEB1
569	XBP1
570	THPO
571	BCL2L1
572	ANPEP
573	GC
574	TSPAN7
575	RHOU
576	IL13
577	H19
578	UBC
579	CALCRL
580	IL20
581	GJA1
582	NOS1
583	NAMPT
584	JUND
585	CST6
586	TSPAN32
587	AKT2
588	NLRP3
589	NR1I3
590	CASP1
591	NOD2
592	SEMA4D
593	TLR9
594	PRL
595	ATP6V0A1
596	PYCARD
597	PLS3
598	IL5
599	NOTUM
600	FGFR2
601	FCGR2B
602	PECAM1
603	SPN
604	GAPDH
605	LRP1
606	RBPJ
607	CD34
608	CD163
609	MAPKAP1
610	CD200
611	CD200R1
612	TLN2
613	SLC37A3
614	MTOR
615	CCN3
616	HOTAIR
617	PIK3CD
618	MAP3K14
619	CTSC
620	G6PD
621	SOCS1
622	KLF2
623	ASIC3
624	MAP2K7
625	CNOT3
626	MIR518B
627	GPR68
628	ADIPOQ
629	RGS12
630	HSP90AA1
631	NOTCH3
632	ADORA2B
633	MIR132
634	MIR223
635	AGFG1
636	SCIN
637	CACNA1B
638	CASP6
639	IL37
640	MST1R
641	FST
642	AHSG
643	ID2
644	IL22
645	RAB3D
646	MIR181A2
647	CA9
648	CA4
649	ADCY10
650	CA14
651	CIB1
652	DAPK3
653	RGS10
654	ETS2
655	DAPK2
656	SCG5
657	PAG1
658	STK17A
659	LINC01587
660	MIR1276
661	TRAF1
662	PRPF31
663	MYADM
664	TARM1
665	MIR520D
666	MIR519D
667	GH1
668	UBFD1
669	FGA
670	CISH
671	BLVRB
672	ATP6V1H
673	CLEC5A
674	MIR92A1
675	CD40LG
676	MYD88
677	PRKN
678	ATF4
679	TNFRSF17
680	TET2
681	CXCR3
682	STUB1
683	AREG
684	RAMP2
685	ADAMTSL1
686	RAMP3
687	EPHA2
688	FLT4
689	APC
690	FASN
691	IL17RA
692	CR2
693	NR1H2
694	PTGDR
695	PGF
696	PTPN3
697	CLIC5
698	GSDMD
699	CXCL9
700	GIP
701	ANXA8
702	SELENOW
703	PVT1
704	MIR134
705	SFRP4
706	RAB10
707	RAB8A
708	MFHAS1
709	RILPL1
710	SLC10A7
711	RILPL2
712	RNU4ATAC
713	MBTPS1
714	TNFRSF18
715	CDCA4
716	FLT3
717	IL1R2
718	MST1
719	RIPK2
720	DPEP1
721	EPO
722	MIR191
723	SCARNA14
724	SLC2A1
725	F10
726	F2
727	GLB1
728	RAB27A
729	BAP1
730	PLAUR
731	PSTPIP1
732	BMP5
733	ARR3
734	LILRB2
735	CSN1S1
736	SYNM
737	TMOD4
738	IRAG1
739	RLN1
740	MIR302A
741	TIMP1
742	PTPN11
743	AR
744	EIF2AK3
745	PAK1
746	SHH
747	PRDX1
748	PSEN2
749	RHOA
750	FOXO3
751	MSN
752	PLA2G6
753	PRDX6
754	VAV1
755	CTNS
756	HDAC7
757	PHKA2
758	RAP1A
759	SEPTIN9
760	FGF6
761	S100A12
762	FGF11
763	IRF2BP2
764	LECT2
765	CCL15
766	MIR142
767	MIR212
768	PTENP1
769	DISC1FP1
770	MSC-AS1
771	SLC12A2-DT
772	TRN-GTT2-1
773	TRN-GTT2-7
774	BMNCR
775	PARP1
776	SOD2
777	DDR1
778	RETN
779	MGP
780	PRDM1
781	PPP3CB
782	SLC9A6
783	TJP2
784	FFAR1
785	SYT7
786	TNS3
787	EBF2
788	ZNF467
789	HDAC2
790	RELA
791	HDAC1
792	ITGA4
793	PRKCB
794	STAT2
795	EDN1
796	FAAH
797	KDM1A
798	SDHB
799	DCTN1
800	MAP4K4
801	CD33
802	ATP2B4
803	GRM8
804	ORAI1
805	CD63
806	CD82
807	CFD
808	E2F1
809	PDE4A
810	CD151
811	MFGE8
812	RAPGEF3
813	ADRM1
814	RAPGEF4
815	TMSB4X
816	BNIP3
817	CCL19
818	CD37
819	CXCL13
820	TRPC1
821	BTG2
822	DYNLT1
823	KHDRBS3
824	LGALS8
825	CYP4F3
826	CD53
827	ERVW-1
828	CKMT1A
829	TSPAN4
830	TSPAN17
831	MIR29A
832	MIR99B
833	MIRLET7E
834	MIR103A2
835	MIR103A1
836	PLUT
837	KLRA1P
838	S100A1
839	UGCG
840	CLEC4A
841	CACNG6
842	VSTM1
843	MIR518A1
844	MIR520A
845	MIR521-1
846	MIR526B
847	MIR517A
848	MIR518E
849	MIR520C
850	MIR525
851	MIR518F
852	MIR519B
853	MIR516B1
854	MIR935
855	MIR516A1
856	MIR517C
857	MIR520G
858	MIR516A2
859	MIR516B2
860	MIR518A2
861	MIR519A1
862	MIR520H
863	MIR521-2
864	MIR526A1
865	PRPF31-AS1
866	MIR1283-2
867	MIR517B
868	MIR526A2
869	MIR527
870	MIR520B
871	MYADM-AS1
872	RNU6-698P
873	RNU6-751P
874	RNU6-1041P
875	RNU6-803P
876	RNU6-980P
877	RNU6-982P
878	HSALNG0127463
879	RF00017-3090
880	SMAD3
881	CALR
882	ACVR1
883	GATA3
884	CAMK2G
885	CTBP1
886	DLG4
887	IKZF1
888	PAX6
889	PRLR
890	IL4R
891	PIN1
892	TXN
893	MYH2
894	TG
895	NOX1
896	RACK1
897	ADIPOR1
898	HRH2
899	IL21R
900	CLCF1
901	ADIPOR2
902	TRPV2
903	RAB1B
904	ID3
905	TNFRSF10C
906	CLEC4D
907	MXRA8
908	LAMTOR5
909	RAB9B
910	CST2
911	NOCT
912	MIR126
913	MIR93
914	MIR99A
915	CRNDE
916	MIR483
917	GLO1
918	IKBKE
919	EP300
920	DNMT3B
921	PTPN1
922	ACTA2
923	RYR1
924	DUSP6
925	IDO1
926	TWIST1
927	ENPP2
928	TUBA1B
929	CD276
930	DIAPH3
931	KRT7
932	NCOR2
933	PSMD14
934	RSPO2
935	CXCR5
936	PDPN
937	DYNLL1
938	CCL17
939	ARHGEF3
940	CCL8
941	PDLIM5
942	CCL24
943	CCL13
944	SPON1
945	CCL14
946	TBC1D25
947	CST5
948	SPIC
949	RMC1
950	SOX2-OT
951	MIR145
952	STMP1
953	HOTAIRM1
954	MIR181A1
955	MIR941-1
956	MIR941-2
957	MIR941-4
958	MIR941-3
959	MIR941-5
960	JAG1
961	TNKS
962	TNKS2
963	RNF146
964	MAP2K1
965	MAPK11
966	APP
967	GRIN1
968	KAT2B
969	PLG
970	SLC40A1
971	HDAC5
972	PRDX2
973	TLR5
974	ANG
975	TNFRSF13C
976	ARF6
977	CSF2RA
978	FOXM1
979	IL18R1
980	HAMP
981	CAMLG
982	LAIR1
983	PDE1A
984	ACP2
985	CD1A
986	FUBP1
987	GIT2
988	S100A7
989	GABPA
990	CGB3
991	PPP1R18
992	MIR29B1
993	LOC130009662
994	HMOX1
995	IL27
996	TIMP2
997	LINC-ROR
998	TNFRSF10B
999	CPT1A
1000	NKX2-1
1001	YY1
1002	KMT2A
1003	OXTR
1004	EIF4EBP1
1005	KDM5C
1006	PML
1007	ITGA1
1008	TCF7L2
1009	LAMP1
1010	GPC4
1011	LY96
1012	ABCC5
1013	LCP2
1014	PTDSS1
1015	PSMC4
1016	TCF7
1017	UBE3C
1018	CD83
1019	SIL1
1020	CCR9
1021	MPP1
1022	ITLN1
1023	MLLT3
1024	ADGRF1
1025	NTN3
1026	MIR16-1
1027	MIR16-2
1028	MIR181B1
1029	FTX
1030	MIR137
1031	MIR181B2
1032	MIR484
1033	CHKB-CPT1B
1034	MIR502
1035	MIA-RAB4B
1036	IL12B
1037	GNAS
1038	DOCK2
1039	MIR211
1040	MIR133B
1041	TBK1
1042	HNRNPA1
1043	TARDBP
1044	CHMP2B
1045	UFD1
1046	MATR3
1047	C9orf72
1048	TIA1
1049	UBQLN2
1050	ATAD1
1051	NUP205
1052	UBE4B
1053	CHCHD10
1054	NBR1
1055	NPLOC4
1056	UBE4A
1057	UBXN6
1058	CD300C
1059	PDB1
1060	PDB4
1061	UBASH3B
1062	LINC01191
1063	IL1RN
1064	IL15
1065	ATP6V0D1
1066	CFTR
1067	CXCR2
1068	DPP4
1069	MAP2K3
1070	PDPK1
1071	PRKCZ
1072	BECN1
1073	ACSS2
1074	BID
1075	SMS
1076	CXCR1
1077	NCOR1
1078	FERMT3
1079	ROM1
1080	TUBB6
1081	ICOSLG
1082	PTGDR2
1083	WIPF1
1084	ACKR2
1085	ATF7
1086	MYOM2
1087	PIP
1088	CCL18
1089	TAF12
1090	ARL4C
1091	CCL3L1
1092	MIR197
1093	KRAS
1094	ELANE
1095	FSHB
1096	IL23R
1097	DMP1
1098	TRPV4
1099	IL1RAPL2
1100	GFI1
1101	ZNFX1
1102	KLK3
1103	SNHG1
1104	MIR379
1105	CYP27B1
1106	CCND1
1107	CD40
1108	IL2
1109	CCN1
1110	LGALS1
1111	LIMD1
1112	BRAF
1113	HPSE
1114	CXCL2
1115	IGF1R
1116	XIAP
1117	ITGA5
1118	LRP4
1119	SLC39A14
1120	NEK2
1121	SLC3A2
1122	MT-RNR1
1123	KLF10
1124	EZH2
1125	BMP4
1126	SOX9
1127	CA10
1128	PAX5
1129	FOXP1
1130	TOB2
1131	PLCG2
1132	COA1
1133	CDKN1A
1134	NRP1
1135	TRC-GCA24-1
1136	NRAS
1137	RAC2
1138	CARD11
1139	CLPB
1140	DDX41
1141	SEC61A1
1142	G6PC3
1143	ARPC5
1144	SRP68
1145	SRP19
1146	TMC4
1147	ZNF160
1148	ZNF665
1149	LENG1
1150	LENG8
1151	ZNF347
1152	ZNF765
1153	ZNF845
1154	DPRX
1155	ZNF761
1156	ZNF525
1157	ZNF818P
1158	LENG8-AS1
1159	TPM3P9
1160	TPM3P6
1161	RN7SL317P
1162	ENSG00000235681
1163	HSALNG0127465
1164	MK280271
1165	SFRP2
1166	TYRO3
1167	IFNL1
1168	KL
1169	HDC
1170	HSF2
1171	TNFSF18
1172	BCR
1173	NUMA1
1174	ZCCHC2
1175	SRCIN1
1176	DNM3OS
1177	FAM20C
1178	MIR22HG
1179	YTHDF1
1180	SNORD44
1181	ANO1
1182	MIR98
1183	CHI3L1
1184	SNHG5
1185	HMGCR
1186	GNPTAB
1187	MIR148A
1188	MAP3K2
1189	TRAIP
1190	PTX3
1191	PFAS
1192	STN1
1193	CTC1
1194	TEN1
1195	GBA1
1196	FYN
1197	CTSH
1198	KHDRBS1
1199	THBD
1200	CALB2
1201	TFRC
1202	CARTPT
1203	PIAS3
1204	P2RX5
1205	CD109
1206	PTPN4
1207	CSTB
1208	DCN
1209	TRA-TGC7-1
1210	PDGFRA
1211	BMPR1A
1212	DRD2
1213	SLC25A4
1214	TGFB3
1215	IL7R
1216	ESRRA
1217	ITGA2
1218	MDK
1219	PHEX
1220	ALDOC
1221	MIAT
1222	MIR23A
1223	PPARD
1224	TXLNG
1225	ADM
1226	GGT1
1227	IGFBP1
1228	RUNX2-AS1
1229	DYRK1A
1230	CYP24A1
1231	MACROH2A1
1232	GNRH1
1233	OXT
1234	MIR7-3HG
1235	MIR216A
1236	SNORD15A
1237	FCER1G
1238	LNPEP
1239	TERF1
1240	USP25
1241	BABAM1
1242	SIRPB1
1243	TBC1D2B
1244	TNKS1BP1
1245	RELCH
1246	DNMT3A
1247	BIRC5
1248	TGFBR1
1249	GUSB
1250	PLXNA1
1251	TREM1
1252	ACTR3
1253	IL17D
1254	RNF114
1255	CPXM1
1256	RLN2
1257	PTGIR
1258	SDC1
1259	SLC26A2
1260	TRADD
1261	HOXC8
1262	FAM210A
1263	NOS3
1264	SIRT1
1265	CUL3
1266	FKBP5
1267	CRKL
1268	LRP6
1269	TFEB
1270	KBTBD11
1271	MAP2K2
1272	PIK3R2
1273	MAP3K5
1274	ARAF
1275	MAP3K3
1276	MAPK12
1277	MAPK13
1278	BIRC3
1279	ELK1
1280	PIK3R4
1281	PIK3R5
1282	NFATC3
1283	NFATC4
1284	PIK3R3
1285	MAP3K4
1286	NFAT5
1287	NFKBIB
1288	NFKBIE
1289	ABL1
1290	SLC6A4
1291	HTR2A
1292	CSF3R
1293	NR1H3
1294	HTR3A
1295	CKB
1296	TPH1
1297	GRK3
1298	THOC5
1299	MIR451A
1300	MIR940
1301	COL2A1
1302	CTSS
1303	EGR1
1304	SNHG7
1305	MIR363
1306	GPC3
1307	IREB2
1308	PAFAH1B1
1309	NPR3
1310	GREM1
1311	EFNA2
1312	CCN4
1313	ERFE
1314	RASSF2
1315	ENO2
1316	MYBPC3
1317	CDC73
1318	MEN1
1319	S100A2
1320	LAMTOR2
1321	CFC1
1322	PDLIM3
1323	RBM26
1324	H3C3
1325	MVK
1326	BLVRA
1327	FDPSP2
1328	FDPSP1
1329	FDPSP4
1330	FDPSP5
1331	FDPSP6
1332	FDPSP3
1333	FDPSP9
1334	FDPSP7
1335	FDPSP8
1336	FDPSP10
1337	NGF
1338	CDH1
1339	AGER
1340	TRPV6
1341	JAG2
1342	TPP1
1343	SMAD5
1344	DEF6
1345	CXCL5
1346	TTF2
1347	SENP3
1348	KDM8
1349	MIR422A
1350	PLOD1
1351	PORCN
1352	MIF
1353	FGF1
1354	HSF1
1355	S100A8
1356	PIEZO1
1357	TAB3
1358	WNT16
1359	MIR218-1
1360	ADAMTS9-AS2
1361	MIR218-2
1362	CCAT1
1363	MIR3198-1
1364	MIR3198-2
1365	LOC106627981
1366	PIK3CA
1367	SERPINE1
1368	PLCG1
1369	TPT1
1370	UBE2N
1371	MMP12
1372	CGA
1373	SHC1
1374	PDGFA
1375	SMAD1
1376	ANXA3
1377	FOSB
1378	POSTN
1379	ATP2A3
1380	FGF21
1381	RARRES2
1382	IGSF3
1383	RAB34
1384	MIR26A1
1385	MIR124-1
1386	CHEK1
1387	LCK
1388	TEK
1389	TLR7
1390	MALT1
1391	ADORA2A
1392	CDH11
1393	HBEGF
1394	RAP1B
1395	CHIT1
1396	SIRT6
1397	VIP
1398	CYSLTR1
1399	ELAVL1
1400	TNPO1
1401	AGK
1402	NUMBL
1403	DEFB1
1404	ASXL2
1405	ATP6V1F
1406	HCST
1407	MIR499A
1408	MIR708
1409	MIR133A2
1410	MIR144
1411	MIR501
1412	MROCKI
1413	BMPR1B
1414	TYMP
1415	CTSG
1416	IL18BP
1417	SMAD4
1418	CDH2
1419	PPP2CA
1420	ALDOA
1421	PLD1
1422	HCK
1423	YAP1
1424	NR1H4
1425	ADORA1
1426	ALDOB
1427	COMP
1428	SIRT2
1429	EHMT2
1430	STIP1
1431	ADAMTS1
1432	S100A4
1433	FGF9
1434	GUCY1A1
1435	HEY1
1436	P2RY2
1437	SLC25A5
1438	IL9
1439	SREBF2
1440	ADAM19
1441	TPX2
1442	GUCY1B1
1443	SLC25A6
1444	CBX5
1445	CXCL11
1446	IL27RA
1447	PLEK
1448	SLC23A2
1449	KIFC1
1450	PCDH7
1451	AMBN
1452	ATP6V1D
1453	ATP6V0E1
1454	NLRC5
1455	PILRA
1456	ADM2
1457	TAL2
1458	GPHA2
1459	RMRP
1460	MIR152
1461	MIR181D
1462	MIR31HG
1463	MIR26A2
1464	ST8SIA6-AS1
1465	MIR1260A
1466	STK4
1467	HDAC4
1468	TSC2
1469	CSNK2A1
1470	DDR2
1471	EDNRA
1472	MYB
1473	PGR
1474	SGK1
1475	TTR
1476	PARK7
1477	ACTN4
1478	DRD5
1479	EPHA1
1480	PRKAB1
1481	THBS2
1482	ACVR2A
1483	CUBN
1484	DRD1
1485	DRD4
1486	IRS2
1487	PTGDS
1488	RBP4
1489	ASIC1
1490	BRD2
1491	DRD3
1492	IL21
1493	INHA
1494	RAG1
1495	SMAD7
1496	UBE2D3
1497	APOD
1498	ASIC2
1499	HSPA4
1500	PAX7
1501	COLEC10
1502	RAMP1
1503	CCN6
1504	MRC2
1505	RAG2
1506	PLXNA3
1507	SEMA3B
1508	ATP6V1G3
1509	CDCP1
1510	RBM5
1511	SQOR
1512	UHMK1
1513	ATP6V1G1
1514	ATP6V1G2
1515	ATP6V0B
1516	PLAC8
1517	DCST1
1518	DLEU1
1519	MIRLET7C
1520	HOTTIP
1521	MIR33A
1522	MIR503
1523	CARMN
1524	MIR377
1525	CCL15-CCL14
1526	MIR1260B
1527	SFTA3
1528	NTRK2
1529	MYC
1530	TGFBR2
1531	ACTB
1532	PLK1
1533	STK11
1534	MEF2C
1535	PGK1
1536	PSMB8
1537	ROCK1
1538	BUB1
1539	DHFR
1540	JUP
1541	XPO1
1542	CYLD
1543	F9
1544	MAPK7
1545	PC
1546	HLA-DRB1
1547	HSPA1A
1548	IHH
1549	LAT
1550	MAP3K8
1551	MEF2A
1552	TEAD1
1553	WWOX
1554	HYOU1
1555	BGN
1556	ICOS
1557	PARP2
1558	CIITA
1559	DLC1
1560	MKI67
1561	PIM2
1562	SLC7A7
1563	TAP2
1564	TRPM7
1565	BST1
1566	CHRNA7
1567	FGFRL1
1568	FYB1
1569	HAS2
1570	BCL3
1571	CARS1
1572	QKI
1573	STOM
1574	TAC1
1575	TDG
1576	USP13
1577	CHRD
1578	NLK
1579	RANBP9
1580	TSLP
1581	CXCL16
1582	FNIP1
1583	NUCB2
1584	WWP1
1585	DENND2B
1586	DMXL2
1587	HIVEP3
1588	HP1BP3
1589	DEFB103B
1590	DLEU2
1591	MIR335
1592	MIR342
1593	ZFAS1
1594	MIR302C
1595	MIR30A
1596	SCARNA5
1597	HCG27
1598	HNF1A-AS1
1599	SNORA73B
1600	SNHG6
1601	LINC00511
1602	MIR1207
1603	CASC11
1604	LOXL1-AS1
1605	LINC00326
1606	MEF2C-AS1
1607	EPB41L4A-AS1
1608	DNAJC3-DT
1609	HCG18
1610	LINC00671
1611	LINC01535
1612	MIR5100
1613	MIR4454
1614	LINC02009
1615	TRL-TAG1-1
1616	SNODB1771
1617	PTN
1618	CDK2
1619	CFLAR
1620	MMP10
1621	LTBP3
1622	MIR203A
1623	ALB
1624	PTGS1
1625	SEMA7A
1626	MIR4516
1627	ANGPT1
1628	CUL1
1629	IDUA
1630	RBX1
1631	SKP1
1632	ACKR1
1633	TNFRSF12A
1634	TSC22D3
1635	TLX1NB
1636	MIR122
1637	ANGPT2
1638	KNG1
1639	ADAM9
1640	IGFBP5
1641	OFCC1
1642	MIR199B
1643	MIR33B
1644	LINC00632
1645	LEPQTL1
1646	CDK4
1647	TYK2
1648	DDX3X
1649	MAP2K4
1650	CCNE1
1651	CDK1
1652	REN
1653	KRT1
1654	CD59
1655	DDIT3
1656	DCLK1
1657	KRT5
1658	DOCK1
1659	IRF4
1660	EEF1A1
1661	FGF5
1662	KRT10
1663	UBE2D1
1664	FABP4
1665	GNAL
1666	PEX7
1667	SNAI2
1668	SOX6
1669	SRD5A1
1670	TAB1
1671	ASPN
1672	CLDN14
1673	GCG
1674	GJC1
1675	KRT9
1676	ST3GAL1
1677	UBE2D2
1678	DDX17
1679	INPP4B
1680	KRT2
1681	SOSTDC1
1682	SST
1683	CELA3B
1684	KRT12
1685	KRT3
1686	SMOC1
1687	WLS
1688	FAM3B
1689	ZBTB40
1690	NPNT
1691	CPN2
1692	FOXL1
1693	SEM1
1694	ZW10
1695	MPP7
1696	AKAP11
1697	CCDC170
1698	CNN2
1699	ZNF326
1700	FDCSP
1701	HAGLR
1702	SLX1A-SULT1A3
1703	GNG12-AS1
1704	MIR548C
1705	LINC02751
1706	SEPTIN14P20
1707	CDK6
1708	SCD
1709	FGF8
1710	HSPA5
1711	NCAM1
1712	WNT3A
1713	CFI
1714	SMARCB1
1715	SYP
1716	CA8
1717	GALNT3
1718	GDF5
1719	LTBP1
1720	FGF14
1721	IGFBP2
1722	PDIA3
1723	PLIN2
1724	SBDS
1725	ALCAM
1726	RXFP2
1727	SLC37A4
1728	DIO2
1729	FLVCR2
1730	INSL3
1731	SGMS2
1732	DELEC1
1733	MIR24-2
1734	MIR24-1
1735	MIR381
1736	MIR498
1737	LINC00370
1738	TRV-AAC1-4
1739	AGTR1
1740	ITGA2B
1741	ACTN1
1742	P4HB
1743	PLAT
1744	LEF1
1745	TYR
1746	VWF
1747	CCND3
1748	CYP1A1
1749	FGR
1750	PRTN3
1751	YES1
1752	AIMP1
1753	F2R
1754	MB
1755	S1PR2
1756	KLF5
1757	NSD2
1758	BDKRB2
1759	SLC16A2
1760	ANP32A
1761	IFI16
1762	NOD1
1763	SMURF1
1764	CNTF
1765	LMOD1
1766	DIO3
1767	RCVRN
1768	TRIP10
1769	WWTR1
1770	SRGN
1771	P3H4
1772	RIOX1
1773	MIR34A
1774	MIR100
1775	MIR125B1
1776	MIR125B2
1777	MIR135B
1778	MIR193A
1779	MIR205
1780	CASC15
1781	MIR215
1782	MIRLET7F1
1783	KLF3-AS1
1784	MIR494
1785	MIR124-3
1786	MIRLET7F2
1787	MIR124-2
1788	MIR4284
1789	LINC01150
1790	LOC110351180
1791	ERBB3
1792	RET
1793	ATM
1794	INSR
1795	JAK1
1796	EPHB2
1797	ACE
1798	HSPB1
1799	TERT
1800	HSD11B1
1801	ITK
1802	PRKAR1A
1803	TOP2A
1804	NR3C1
1805	PKM
1806	STAT5B
1807	CAV1
1808	KEAP1
1809	POMC
1810	ANXA1
1811	CD46
1812	LOX
1813	TGM2
1814	BRD4
1815	EXT1
1816	HLA-B
1817	IGF2R
1818	NCF1
1819	NR3C2
1820	SLC12A3
1821	WNT1
1822	CCNA2
1823	CSNK2A2
1824	FDFT1
1825	GHR
1826	GOT1
1827	KARS1
1828	MC4R
1829	MMP16
1830	SLIT2
1831	TGFBI
1832	TJP1
1833	TP63
1834	UGDH
1835	FGF3
1836	LDHB
1837	MSX1
1838	P2RX4
1839	AMPH
1840	DLG1
1841	FRK
1842	FSCN1
1843	GGPS1
1844	IL11RA
1845	KRT19
1846	MMP11
1847	MMP17
1848	MSX2
1849	MYO7A
1850	SELE
1851	SLC14A1
1852	TIMP3
1853	TNFRSF14
1854	TOP3A
1855	WDR5
1856	ARL3
1857	BMI1
1858	CD2AP
1859	DLG2
1860	DLG3
1861	FHIT
1862	HRH4
1863	ITPKC
1864	KIRREL3
1865	MED1
1866	MLKL
1867	MSLN
1868	NCK1
1869	NPHP1
1870	SLC20A1
1871	SNCG
1872	LPAR6
1873	MLANA
1874	UBE2V1
1875	AHI1
1876	ARHGEF4
1877	BCL2A1
1878	DOCK3
1879	LDHC
1880	MYO1C
1881	RP2
1882	RXFP1
1883	SDCBP
1884	SORBS1
1885	STC1
1886	ARHGEF9
1887	BDKRB1
1888	CCNC
1889	CTNNBIP1
1890	DNMBP
1891	ITSN1
1892	LDHD
1893	MTNR1A
1894	MYOG
1895	SH3KBP1
1896	SNX9
1897	CTF1
1898	GBP1
1899	KLRB1
1900	NCK2
1901	PLXNC1
1902	PSCA
1903	ABI2
1904	ANO5
1905	BAIAP2L1
1906	ITSN2
1907	MIA2
1908	NELL1
1909	PACSIN1
1910	RUSC2
1911	SASH1
1912	AJUBA
1913	GADD45B
1914	YTHDF2
1915	SKAP2
1916	TRIM3
1917	ZDHHC6
1918	NCKIPSD
1919	TSPOAP1
1920	SPATA13
1921	DCAF13
1922	PPP1R13B
1923	CFAP20
1924	PALS2
1925	RNF185
1926	STATH
1927	SH3YL1
1928	IGFL3
1929	SNX30
1930	CCDC154
1931	SCIMP
1932	POTEM
1933	NEAT1
1934	LINC01554
1935	MIR182
1936	MIR139
1937	MIR210
1938	MIR326
1939	MIR429
1940	DGCR5
1941	HULC
1942	MIR23B
1943	MIR328
1944	MIR373
1945	MIRLET7B
1946	SNHG15
1947	SNORD118
1948	MIR29B2
1949	MIR19B1
1950	OIP5-AS1
1951	PCAT1
1952	MIR320E
1953	SNORD95
1954	FGF14-AS2
1955	MIR1246
1956	RAMP2-AS1
1957	LINC00707
1958	CYP2U1-AS1
1959	MIR19B2
1960	MIR758
1961	PRANCR
1962	MIR1227
1963	LNCNEF
1964	PWAR6
1965	LNCAROD
1966	MIR4739
1967	LINC02244
1968	LOC130006027
1969	LOC130006029
1970	LOC121832793
1971	LOC130006030
1972	LOC130006032
1973	ERBB4
1974	ATR
1975	CDK5
1976	DNMT1
1977	IDH1
1978	IDH2
1979	NT5E
1980	UCHL1
1981	ABCB1
1982	RAD51
1983	SOS1
1984	BRCA1
1985	GSK3B
1986	KCNH2
1987	PTCH1
1988	ABCG2
1989	CAD
1990	GDNF
1991	GLA
1992	ITGA6
1993	LRRK2
1994	MME
1995	PTPRF
1996	SLC12A2
1997	SLC1A3
1998	SLC9A1
[truncated: 595 more rows]

## Sheet: Table S4
Table S4. The overlapping targets of MR with osteoporosis and osteoclast.
Number	Target Name
1	CA9
2	CA2
3	PTPRC
4	PARP1
5	EGFR
6	MB
7	TYR
8	ALPG
9	PTGS1
10	EP300
11	CA4
12	F2
13	CDK2
14	CDK9
15	DYRK1A
16	HDAC6
17	HDAC2
18	HDAC1
19	HDAC3
20	FYN
21	PTPN1
22	ERN1
23	PIK3CD
24	PIK3CG
25	PIK3CA
26	HSP90AA1
27	ALPL
28	LCK
29	ALOX5
30	BCL2
31	IDO1
32	HMGCR
33	IGF1R
34	CYP19A1
35	SRC
36	PTK2
37	KDR
38	NOS1
39	MET
40	CXCR1
41	ALK
42	NOS2
43	NOS3
44	SRD5A1
45	TGM2
46	TERT
47	VCAM1
48	CCNA1
49	CCNA2
50	CDK5
